# Supplementary material for: Catalytic Enantioselective Access to Dihydroquinoxalinones via Formal α‐Halo Acyl Halide Synthon in One Pot
Source: Angew Chem Int Ed Engl. 2021 Sep 30;60(44):23819–26. doi: 10.1002/anie.202110173 (PMC8596509; doi:10.1002/anie.202110173)
Supplement: Supplementary file 2 — Supporting Information [file ANIE-60-23819-s001.zip]

Archive with 21 entries (21 files):
- alkene.pdb
- catalyst.pdb
- epoxide-RR.pdb
- epoxide-RS.pdb
- epoxide-SR.pdb
- epoxide-SS.pdb
- I-Re.pdb
- I-Si.pdb
- II-R.pdb
- II-Rprime.pdb
- II-S.pdb
- II-Sprime.pdb
- TBHT.pdb
- TS-Re.pdb
- TS-RR.pdb
- TS-Rrot.pdb
- TS-RS.pdb
- TS-Si.pdb
- TS-SR.pdb
- TS-Srot.pdb
- TS-SS.pdb
