# Supplementary material for: Catalytic Enantioselective Access to Dihydroquinoxalinones via Formal α‐Halo Acyl Halide Synthon in One Pot
Source: Angew Chem Int Ed Engl. 2021 Sep 30;60(44):23819–26. doi: 10.1002/anie.202110173 (PMC8596509; doi:10.1002/anie.202110173)
Supplement: Supplementary file 2 — Supporting Information [file ANIE-60-23819-s001.zip › alkene.pdb]

TITLE      solfone
REMARK   1 File created by GaussView 6.0.16
HETATM    1  S           0      -1.227  -0.804  -1.132                       S
HETATM    2  O           0      -0.954  -2.231  -0.894                       O
HETATM    3  O           0      -1.633  -0.324  -2.461                       O
HETATM    4  C           0      -2.447  -0.255   0.062                       C
HETATM    5  C           0      -3.220   0.873  -0.227                       C
HETATM    6  C           0      -2.598  -0.968   1.255                       C
HETATM    7  C           0      -4.162   1.296   0.711                       C
HETATM    8  H           0      -3.093   1.394  -1.169                       H
HETATM    9  C           0      -3.546  -0.533   2.180                       C
HETATM   10  H           0      -1.996  -1.851   1.441                       H
HETATM   11  C           0      -4.323   0.597   1.910                       C
HETATM   12  H           0      -4.773   2.169   0.501                       H
HETATM   13  H           0      -3.681  -1.079   3.109                       H
HETATM   14  H           0      -5.059   0.931   2.634                       H
HETATM   15  C           0       0.212   1.502  -0.861                       C
HETATM   16  N           0       0.096   2.653  -1.008                       N
HETATM   17  C           0       0.292   0.097  -0.681                       C
HETATM   18  C           0       1.357  -0.630  -0.263                       C
HETATM   19  C           0       2.705  -0.229   0.114                       C
HETATM   20  C           0       3.587  -1.259   0.503                       C
HETATM   21  C           0       3.177   1.100   0.118                       C
HETATM   22  C           0       4.895  -0.976   0.884                       C
HETATM   23  H           0       3.235  -2.288   0.502                       H
HETATM   24  C           0       4.485   1.379   0.500                       C
HETATM   25  H           0       2.526   1.915  -0.176                       H
HETATM   26  C           0       5.347   0.346   0.883                       C
HETATM   27  H           0       5.560  -1.782   1.179                       H
HETATM   28  H           0       4.835   2.407   0.498                       H
HETATM   29  H           0       6.367   0.572   1.179                       H
HETATM   30  H           0       1.165  -1.700  -0.210                       H
END
CONECT    1    2    3    4   17
CONECT    2    1
CONECT    3    1
CONECT    4    1    5    6
CONECT    5    4    7    8
CONECT    6    4    9   10
CONECT    7    5   11   12
CONECT    8    5
CONECT    9    6   11   13
CONECT   10    6
CONECT   11    9    7   14
CONECT   12    7
CONECT   13    9
CONECT   14   11
CONECT   15   16   17
CONECT   16   15
CONECT   17    1   15   18
CONECT   18   17   19   30
CONECT   19   18   20   21
CONECT   20   19   22   23
CONECT   21   19   24   25
CONECT   22   20   26   27
CONECT   23   20
CONECT   24   21   26   28
CONECT   25   21
CONECT   26   22   24   29
CONECT   27   22
CONECT   28   24
CONECT   29   26
CONECT   30   18
