# Supplementary material for: Catalytic Enantioselective Access to Dihydroquinoxalinones via Formal α‐Halo Acyl Halide Synthon in One Pot
Source: Angew Chem Int Ed Engl. 2021 Sep 30;60(44):23819–26. doi: 10.1002/anie.202110173 (PMC8596509; doi:10.1002/anie.202110173)
Supplement: Supplementary file 2 — Supporting Information [file ANIE-60-23819-s001.zip › catalyst.pdb]

TITLE      catalizzatore
REMARK   1 File created by GaussView 6.0.16
HETATM    1  N           0       1.261   0.460  -0.971                       N
HETATM    2  C           0       2.558   0.630  -0.310                       C
HETATM    3  C           0       3.010   2.111  -0.314                       C
HETATM    4  H           0       2.393   0.333   0.726                       H
HETATM    5  C           0       3.566  -0.340  -0.931                       C
HETATM    6  H           0       3.165   2.409  -1.359                       H
HETATM    7  C           0       4.333   2.337   0.487                       C
HETATM    8  N           0       1.940   3.008   0.175                       N
HETATM    9  C           0       3.540  -1.731  -0.578                       C
HETATM   10  C           0       4.492   0.059  -1.874                       C
HETATM   11  C           0       4.161   3.599   1.357                       C
HETATM   12  H           0       5.186   2.449  -0.193                       H
HETATM   13  H           0       4.556   1.474   1.129                       H
HETATM   14  C           0       1.769   2.911   1.642                       C
HETATM   15  C           0       2.324   4.395  -0.155                       C
HETATM   16  C           0       2.625  -2.285   0.361                       C
HETATM   17  C           0       4.489  -2.593  -1.218                       C
HETATM   18  C           0       5.380  -0.880  -2.448                       C
HETATM   19  H           0       4.565   1.094  -2.191                       H
HETATM   20  C           0       3.067   3.321   2.405                       C
HETATM   21  H           0       5.109   3.841   1.851                       H
HETATM   22  C           0       3.708   4.771   0.463                       C
HETATM   23  H           0       1.456   1.894   1.890                       H
HETATM   24  H           0       0.933   3.566   1.909                       H
HETATM   25  H           0       2.337   4.498  -1.247                       H
HETATM   26  H           0       1.533   5.052   0.221                       H
HETATM   27  C           0       2.659  -3.637   0.653                       C
HETATM   28  H           0       1.884  -1.651   0.829                       H
HETATM   29  C           0       4.495  -3.977  -0.886                       C
HETATM   30  N           0       5.395  -2.161  -2.141                       N
HETATM   31  H           0       6.105  -0.546  -3.189                       H
HETATM   32  H           0       3.390   2.523   3.085                       H
HETATM   33  H           0       2.898   4.215   3.018                       H
HETATM   34  H           0       3.636   5.691   1.055                       H
HETATM   35  C           0       3.608  -4.490   0.023                       C
HETATM   36  O           0       1.826  -4.264   1.526                       O
HETATM   37  H           0       5.226  -4.609  -1.381                       H
HETATM   38  H           0       3.603  -5.544   0.283                       H
HETATM   39  C           0       0.869  -3.474   2.227                       C
HETATM   40  H           0       0.310  -4.172   2.854                       H
HETATM   41  H           0       1.361  -2.724   2.859                       H
HETATM   42  H           0       0.184  -2.965   1.539                       H
HETATM   43  N           0      -1.049   0.408  -1.017                       N
HETATM   44  O           0       0.097  -0.050   0.934                       O
HETATM   45  H           0       1.196   0.839  -1.907                       H
HETATM   46  H           0      -0.933   0.666  -1.988                       H
HETATM   47  C           0      -2.376   0.209  -0.617                       C
HETATM   48  C           0      -2.756  -0.106   0.697                       C
HETATM   49  C           0      -3.371   0.337  -1.601                       C
HETATM   50  C           0      -4.107  -0.289   0.996                       C
HETATM   51  H           0      -1.998  -0.214   1.458                       H
HETATM   52  C           0      -4.712   0.154  -1.278                       C
HETATM   53  H           0      -3.093   0.568  -2.625                       H
HETATM   54  C           0      -5.098  -0.163   0.024                       C
HETATM   55  H           0      -6.141  -0.320   0.270                       H
HETATM   56  C           0      -5.763   0.354  -2.338                       C
HETATM   57  C           0      -4.498  -0.573   2.424                       C
HETATM   58  F           0      -6.206   1.633  -2.364                       F
HETATM   59  F           0      -5.293   0.079  -3.576                       F
HETATM   60  F           0      -6.842  -0.431  -2.130                       F
HETATM   61  F           0      -4.643   0.570   3.135                       F
HETATM   62  F           0      -5.672  -1.236   2.503                       F
HETATM   63  F           0      -3.569  -1.316   3.064                       F
HETATM   64  C           0       0.107   0.266  -0.257                       C
HETATM   65  H           0       4.453   4.954  -0.322                       H
END
CONECT    1    2   45   64
CONECT    2    1    3    4    5
CONECT    3    2    6    7    8
CONECT    4    2
CONECT    5    2    9   10
CONECT    6    3
CONECT    7    3   11   12   13
CONECT    8    3   14   15
CONECT    9    5   16   17
CONECT   10    5   18   19
CONECT   11    7   20   21   22
CONECT   12    7
CONECT   13    7
CONECT   14    8   20   23   24
CONECT   15    8   22   25   26
CONECT   16    9   27   28
CONECT   17    9   29   30
CONECT   18   10   30   31
CONECT   19   10
CONECT   20   14   11   32   33
CONECT   21   11
CONECT   22   11   15   34   65
CONECT   23   14
CONECT   24   14
CONECT   25   15
CONECT   26   15
CONECT   27   16   35   36
CONECT   28   16
CONECT   29   17   35   37
CONECT   30   17   18
CONECT   31   18
CONECT   32   20
CONECT   33   20
CONECT   34   22
CONECT   35   29   27   38
CONECT   36   27   39
CONECT   37   29
CONECT   38   35
CONECT   39   36   40   41   42
CONECT   40   39
CONECT   41   39
CONECT   42   39
CONECT   43   46   47   64
CONECT   44   64
CONECT   45    1
CONECT   46   43
CONECT   47   43   48   49
CONECT   48   47   50   51
CONECT   49   47   52   53
CONECT   50   48   54   57
CONECT   51   48
CONECT   52   49   54   56
CONECT   53   49
CONECT   54   52   50   55
CONECT   55   54
CONECT   56   52   58   59   60
CONECT   57   50   61   62   63
CONECT   58   56
CONECT   59   56
CONECT   60   56
CONECT   61   57
CONECT   62   57
CONECT   63   57
CONECT   64    1   43   44
CONECT   65   22
