# Supplementary material for: Catalytic Enantioselective Access to Dihydroquinoxalinones via Formal α‐Halo Acyl Halide Synthon in One Pot
Source: Angew Chem Int Ed Engl. 2021 Sep 30;60(44):23819–26. doi: 10.1002/anie.202110173 (PMC8596509; doi:10.1002/anie.202110173)
Supplement: Supplementary file 2 — Supporting Information [file ANIE-60-23819-s001.zip › epoxide-SR.pdb]

TITLE      prodotto SR coordinato
REMARK   1 File created by GaussView 6.0.16
HETATM    1  N           0      -0.168  -1.325  -0.117                       N
HETATM    2  C           0      -0.905  -2.544   0.208                       C
HETATM    3  C           0      -1.805  -3.053  -0.946                       C
HETATM    4  H           0      -0.141  -3.303   0.378                       H
HETATM    5  C           0      -1.682  -2.342   1.517                       C
HETATM    6  H           0      -2.608  -2.327  -1.109                       H
HETATM    7  C           0      -2.414  -4.449  -0.586                       C
HETATM    8  N           0      -1.093  -3.112  -2.248                       N
HETATM    9  C           0      -1.045  -2.549   2.787                       C
HETATM   10  C           0      -2.992  -1.905   1.527                       C
HETATM   11  C           0      -2.104  -5.436  -1.727                       C
HETATM   12  H           0      -3.496  -4.371  -0.430                       H
HETATM   13  H           0      -1.991  -4.828   0.353                       H
HETATM   14  C           0      -0.016  -4.131  -2.237                       C
HETATM   15  C           0      -2.077  -3.485  -3.295                       C
HETATM   16  C           0       0.310  -2.958   2.933                       C
HETATM   17  C           0      -1.830  -2.318   3.965                       C
HETATM   18  C           0      -3.668  -1.699   2.750                       C
HETATM   19  H           0      -3.529  -1.704   0.606                       H
HETATM   20  C           0      -0.574  -5.544  -1.886                       C
HETATM   21  H           0      -2.530  -6.419  -1.495                       H
HETATM   22  C           0      -2.705  -4.886  -3.032                       C
HETATM   23  H           0       0.760  -3.812  -1.538                       H
HETATM   24  H           0       0.435  -4.124  -3.235                       H
HETATM   25  H           0      -2.836  -2.698  -3.333                       H
HETATM   26  H           0      -1.551  -3.463  -4.254                       H
HETATM   27  C           0       0.857  -3.134   4.191                       C
HETATM   28  H           0       0.927  -3.094   2.054                       H
HETATM   29  C           0      -1.235  -2.525   5.241                       C
HETATM   30  N           0      -3.128  -1.900   3.936                       N
HETATM   31  H           0      -4.704  -1.360   2.736                       H
HETATM   32  H           0      -0.129  -5.920  -0.956                       H
HETATM   33  H           0      -0.327  -6.267  -2.672                       H
HETATM   34  H           0      -2.496  -5.570  -3.863                       H
HETATM   35  C           0       0.071  -2.923   5.357                       C
HETATM   36  O           0       2.143  -3.504   4.433                       O
HETATM   37  H           0      -1.852  -2.351   6.117                       H
HETATM   38  H           0       0.536  -3.079   6.326                       H
HETATM   39  C           0       2.994  -3.749   3.314                       C
HETATM   40  H           0       3.969  -4.000   3.734                       H
HETATM   41  H           0       2.624  -4.590   2.714                       H
HETATM   42  H           0       3.081  -2.866   2.672                       H
HETATM   43  N           0       1.721   0.004  -0.189                       N
HETATM   44  O           0       1.904  -2.285   0.060                       O
HETATM   45  H           0      -0.708  -0.470  -0.210                       H
HETATM   46  H           0       1.069   0.783  -0.179                       H
HETATM   47  C           0       3.071   0.375  -0.224                       C
HETATM   48  C           0       4.135  -0.540  -0.284                       C
HETATM   49  C           0       3.358   1.752  -0.209                       C
HETATM   50  C           0       5.448  -0.068  -0.325                       C
HETATM   51  H           0       3.926  -1.599  -0.289                       H
HETATM   52  C           0       4.676   2.197  -0.252                       C
HETATM   53  H           0       2.546   2.469  -0.167                       H
HETATM   54  C           0       5.739   1.294  -0.310                       C
HETATM   55  H           0       6.763   1.645  -0.343                       H
HETATM   56  C           0       4.960   3.672  -0.163                       C
HETATM   57  C           0       6.568  -1.066  -0.456                       C
HETATM   58  F           0       3.956   4.416  -0.676                       F
HETATM   59  F           0       5.126   4.072   1.122                       F
HETATM   60  F           0       6.092   4.007  -0.822                       F
HETATM   61  F           0       6.305  -2.213   0.211                       F
HETATM   62  F           0       6.783  -1.410  -1.749                       F
HETATM   63  F           0       7.737  -0.582   0.020                       F
HETATM   64  H           0      -0.918  -1.225  -2.939                       H
HETATM   65  C           0       1.199  -1.278  -0.073                       C
HETATM   66  S           0      -1.375   2.466   0.324                       S
HETATM   67  O           0       0.081   2.643   0.143                       O
HETATM   68  O           0      -1.962   1.134   0.124                       O
HETATM   69  C           0      -1.857   3.097   1.920                       C
HETATM   70  C           0      -3.026   2.604   2.510                       C
HETATM   71  C           0      -1.052   4.056   2.544                       C
HETATM   72  C           0      -3.396   3.095   3.760                       C
HETATM   73  H           0      -3.614   1.842   2.009                       H
HETATM   74  C           0      -1.441   4.536   3.794                       C
HETATM   75  H           0      -0.141   4.403   2.070                       H
HETATM   76  C           0      -2.608   4.059   4.396                       C
HETATM   77  H           0      -4.293   2.718   4.241                       H
HETATM   78  H           0      -0.829   5.277   4.298                       H
HETATM   79  H           0      -2.902   4.435   5.372                       H
HETATM   80  C           0      -1.675   4.984  -0.728                       C
HETATM   81  N           0      -1.309   6.075  -0.574                       N
HETATM   82  C           0      -2.160   3.627  -0.897                       C
HETATM   83  C           0      -3.480   3.382  -1.572                       C
HETATM   84  O           0      -2.219   3.138  -2.217                       O
HETATM   85  O           0      -1.278  -0.398  -3.336                       O
HETATM   86  C           0      -0.387   0.090  -4.353                       C
HETATM   87  C           0      -1.181   1.149  -5.124                       C
HETATM   88  H           0      -1.492   1.955  -4.453                       H
HETATM   89  H           0      -2.079   0.702  -5.567                       H
HETATM   90  H           0      -0.577   1.582  -5.929                       H
HETATM   91  C           0       0.852   0.719  -3.697                       C
HETATM   92  H           0       1.412  -0.030  -3.126                       H
HETATM   93  H           0       0.551   1.518  -3.011                       H
HETATM   94  H           0       1.529   1.146  -4.447                       H
HETATM   95  C           0       0.026  -1.056  -5.290                       C
HETATM   96  H           0       0.570  -1.833  -4.740                       H
HETATM   97  H           0       0.682  -0.694  -6.091                       H
HETATM   98  H           0      -0.857  -1.512  -5.750                       H
HETATM   99  C           0      -4.424   2.250  -1.348                       C
HETATM  100  C           0      -5.624   2.516  -0.674                       C
HETATM  101  C           0      -4.181   0.974  -1.873                       C
HETATM  102  C           0      -6.569   1.506  -0.500                       C
HETATM  103  H           0      -5.821   3.515  -0.289                       H
HETATM  104  C           0      -5.141  -0.026  -1.710                       C
HETATM  105  H           0      -3.253   0.761  -2.393                       H
HETATM  106  C           0      -6.329   0.232  -1.021                       C
HETATM  107  H           0      -7.495   1.717   0.028                       H
HETATM  108  H           0      -4.960  -1.011  -2.131                       H
HETATM  109  H           0      -7.071  -0.553  -0.900                       H
HETATM  110  H           0      -3.952   4.308  -1.907                       H
HETATM  111  H           0      -3.797  -4.816  -2.944                       H
END
CONECT    1    2   45   65
CONECT    2    1    3    4    5
CONECT    3    2    6    7    8
CONECT    4    2
CONECT    5    2    9   10
CONECT    6    3
CONECT    7    3   11   12   13
CONECT    8    3   14   15
CONECT    9    5   16   17
CONECT   10    5   18   19
CONECT   11    7   20   21   22
CONECT   12    7
CONECT   13    7
CONECT   14    8   20   23   24
CONECT   15    8   22   25   26
CONECT   16    9   27   28
CONECT   17    9   29   30
CONECT   18   10   30   31
CONECT   19   10
CONECT   20   11   14   32   33
CONECT   21   11
CONECT   22   15   11   34  111
CONECT   23   14
CONECT   24   14
CONECT   25   15
CONECT   26   15
CONECT   27   16   35   36
CONECT   28   16
CONECT   29   17   35   37
CONECT   30   18   17
CONECT   31   18
CONECT   32   20
CONECT   33   20
CONECT   34   22
CONECT   35   27   29   38
CONECT   36   27   39
CONECT   37   29
CONECT   38   35
CONECT   39   36   40   41   42
CONECT   40   39
CONECT   41   39
CONECT   42   39
CONECT   43   46   47   65
CONECT   44   65
CONECT   45    1
CONECT   46   43
CONECT   47   43   48   49
CONECT   48   47   50   51
CONECT   49   47   52   53
CONECT   50   48   54   57
CONECT   51   48
CONECT   52   49   54   56
CONECT   53   49
CONECT   54   50   52   55
CONECT   55   54
CONECT   56   52   58   59   60
CONECT   57   50   61   62   63
CONECT   58   56
CONECT   59   56
CONECT   60   56
CONECT   61   57
CONECT   62   57
CONECT   63   57
CONECT   64   85
CONECT   65    1   43   44
CONECT   66   67   68   69   82
CONECT   67   66
CONECT   68   66
CONECT   69   66   70   71
CONECT   70   69   72   73
CONECT   71   69   74   75
CONECT   72   70   76   77
CONECT   73   70
CONECT   74   71   76   78
CONECT   75   71
CONECT   76   72   74   79
CONECT   77   72
CONECT   78   74
CONECT   79   76
CONECT   80   81   82
CONECT   81   80
CONECT   82   66   80   83   84
CONECT   83   82   84   99  110
CONECT   84   82   83
CONECT   85   64   86
CONECT   86   85   87   91   95
CONECT   87   86   88   89   90
CONECT   88   87
CONECT   89   87
CONECT   90   87
CONECT   91   86   92   93   94
CONECT   92   91
CONECT   93   91
CONECT   94   91
CONECT   95   86   96   97   98
CONECT   96   95
CONECT   97   95
CONECT   98   95
CONECT   99   83  100  101
CONECT  100   99  102  103
CONECT  101   99  104  105
CONECT  102  100  106  107
CONECT  103  100
CONECT  104  101  106  108
CONECT  105  101
CONECT  106  102  104  109
CONECT  107  102
CONECT  108  104
CONECT  109  106
CONECT  110   83
CONECT  111   22
