# Supplementary material for: Catalytic Enantioselective Access to Dihydroquinoxalinones via Formal α‐Halo Acyl Halide Synthon in One Pot
Source: Angew Chem Int Ed Engl. 2021 Sep 30;60(44):23819–26. doi: 10.1002/anie.202110173 (PMC8596509; doi:10.1002/anie.202110173)
Supplement: Supplementary file 2 — Supporting Information [file ANIE-60-23819-s001.zip › TBHT.pdb]

TITLE      TBHT
REMARK   1 File created by GaussView 6.0.16
HETATM    1  O           0       0.728  -0.038  -0.893                       O
HETATM    2  C           0      -0.388  -0.000   0.036                       C
HETATM    3  C           0      -0.305  -1.178   1.013                       C
HETATM    4  H           0      -1.184  -1.200   1.665                       H
HETATM    5  H           0      -0.260  -2.128   0.467                       H
HETATM    6  H           0       0.583  -1.094   1.647                       H
HETATM    7  C           0      -0.418   1.345   0.768                       C
HETATM    8  H           0       0.479   1.470   1.381                       H
HETATM    9  H           0      -0.464   2.169   0.048                       H
HETATM   10  H           0      -1.295   1.407   1.422                       H
HETATM   11  C           0      -1.584  -0.146  -0.912                       C
HETATM   12  H           0      -2.517  -0.121  -0.341                       H
HETATM   13  H           0      -1.601   0.672  -1.640                       H
HETATM   14  H           0      -1.536  -1.095  -1.456                       H
HETATM   15  O           0       1.978   0.112  -0.160                       O
HETATM   16  H           0       2.312  -0.802  -0.199                       H
END
CONECT    1    2
CONECT    2    1    3    7   11
CONECT    3    2    4    5    6
CONECT    4    3
CONECT    5    3
CONECT    6    3
CONECT    7    2    8    9   10
CONECT    8    7
CONECT    9    7
CONECT   10    7
CONECT   11    2   12   13   14
CONECT   12   11
CONECT   13   11
CONECT   14   11
CONECT   15   16
CONECT   16   15
